# Supplementary material for: Zinc Finger Proteins in Head and Neck Squamous Cell Carcinomas: ZNF540 May Serve as a Biomarker
Source: Curr Oncol. 2022 Dec 16;29(12):9896–915. doi: 10.3390/curroncol29120779 (PMC9776630; doi:10.3390/curroncol29120779)
Supplement: Supplementary file 1 [file curroncol-29-00779-s001.zip]

Archive with 1 entries (1 files):
- curroncol-2039063-supplementary.pdf
